# Supplementary material for: Simultaneously Measuring Image Features and Resolution in Live-Cell STED Images
Source: Biophys J. 2018 Aug 4;115(6):951–6. doi: 10.1016/j.bpj.2018.07.028 (PMC6139878; doi:10.1016/j.bpj.2018.07.028)
Supplement: Data S1. Supporting Data [file mmc2.zip]

Archive with 12 entries (9 files):
- supplemental_data/
- supplemental_data/37C_live_Snap-KDEL_COS7.tif
- __MACOSX/
- __MACOSX/supplemental_data/
- __MACOSX/supplemental_data/._37C_live_Snap-KDEL_COS7.tif
- supplemental_data/example_anti-tubulin_profiles.hdf
- __MACOSX/supplemental_data/._example_anti-tubulin_profiles.hdf
- supplemental_data/metadata.txt
- __MACOSX/supplemental_data/._metadata.txt
- supplemental_data/roomTemp_anti-tubulin_COS7.tif
- __MACOSX/supplemental_data/._roomTemp_anti-tubulin_COS7.tif
- __MACOSX/._supplemental_data
